# Supplementary material for: UBE2J1 inhibits colorectal cancer progression by promoting ubiquitination and degradation of RPS3
Source: Oncogene. 2022 Dec 26;42(9):651–64. doi: 10.1038/s41388-022-02581-7 (PMC9957728; doi:10.1038/s41388-022-02581-7)
Supplement: Supplementary file 11 — Table S3 [file 41388_2022_2581_MOESM11_ESM.xlsx]

## Sheet: Sheet4
Table S3
qRT-PCR Primers
UBE2J1	Forward Primer	5'-TTGAATGGCACTTCACGGTTAG-3'
	Reverse Primer	5'-TTCATGGGATACTCTGGTGGC-3'
RPS3	Forward Primer	5'-AGAGGAAGTTTGTCGCTGATG-3'
	Reverse Primer	5'-GCACCTCAACTCCAGAGTAGC-3'
TRIM25	Forward Primer	5'-AATCGGCTGCGGGAATTTTTC-3'
	Reverse Primer	5'-TCTCACATCATCCAGTGCTCT-3'
CLDN1	Forward Primer	5'-CTGGGAGGTGCCCTACTTTG-3'
	Reverse Primer	5'-ACACGTAGTCTTTCCCGCTG-3'
CTSB	Forward Primer	5'-CTCCTGCTGGCTGTAATGGT-3'
	Reverse Primer	5'-GGATGGAGTACGGTCTGCAC-3'
TAGLN	Forward Primer	5'-CCGTGGAGATCCCAACTGG-3'
	Reverse Primer	5'-CCATCTGAAGGCCAATGACAT-3'
CNN1	Forward Primer	5'-AGGTTAAGAACAAGCTGGCCC-3'
	Reverse Primer	5'-GCCTGGCTGCAGCTTATTGA-3'
CALD1	Forward Primer	5'-TCGACCCAACAATAACAGATGC-3'
	Reverse Primer	5'-TCTCGTATCTTTCTTGGCGACT-3'
CAPN9	Forward Primer	5'-TGGAAACGACCAGGGGAAATC-3'
	Reverse Primer	5'-GAGGCGATGGCGGCTAATA-3'
GSTM2	Forward Primer	5'-TGTGCGGGGAATCAGAAAAGG-3'
	Reverse Primer	5'-CTGGGTCATAGCAGAGTTTGG-3'
SLC26A2	Forward Primer	5'-GCTGTCCTCTGCACTGCTAA-3'
	Reverse Primer	5'-TGGAACTGGGAAATGTTGGACA-3'
PLCD1	Forward Primer	5'-GAGCATAAAACACTGGAGGCG-3'
	Reverse Primer	5'-AGCGCCTGTAGATCCTCATC-3'
GAPDH	Forward Primer	5'-GGACCTGACCTGCCGTCTAG-3'
	Reverse Primer	5'-GTAGCCCAGGATGCCCTTGA-3'
short hairpin RNAs (shRNAs) sequence
sh-UBE2J1 #1	Sense	5'-GATCCCAGCTCTTATATTCCGACGAACTCGAGTTCGTCGGAATATAAGAGCTGTTTTTG-3'
	Antisense	5'-AATTCAAAAACAGCTCTTATATTCCGACGAACTCGAGTTCGTCGGAATATAAGAGCTGG-3'
sh-UBE2J1 #2	Sense	5'-GATCCCCACCAAGCATTATTCTCCTACTCGAGTAGGAGAATAATGCTTGGTGGTTTTTG-3'
	Antisense	5'-AATTCAAAAACCACCAAGCATTATTCTCCTACTCGAGTAGGAGAATAATGCTTGGTGGG-3'
sh-UBE2J1 #3	Sense	5'-GATCCGATGATATACCTACAACATTCCTCGAGGAATGTTGTAGGTATATCATCTTTTTG-3'
	Antisense	5'-AATTCAAAAAGATGATATACCTACAACATTCCTCGAGGAATGTTGTAGGTATATCATCG-3'
sh-RPS3 #1	Sense	5'-GATCCGCTGTAGTTCAGAAGAGGTTTCTCGAGAAACCTCTTCTGAACTACAGCTTTTTG-3'
	Antisense	5'-AATTCAAAAAGCTGTAGTTCAGAAGAGGTTTCTCGAGAAACCTCTTCTGAACTACAGCG-3'
sh-RPS3 #2	Sense	5'-GATCCGCATCTTCAAAGCTGAACTGACTCGAGTCAGTTCAGCTTTGAAGATGCTTTTTG-3'
	Antisense	5'-AATTCAAAAAGCATCTTCAAAGCTGAACTGACTCGAGTCAGTTCAGCTTTGAAGATGCG-3'
sh-RPS3 #3	Sense	5'-GATCCGCCACCAGAACACAGAATGTTCTCGAGAACATTCTGTGTTCTGGTGGCTTTTTG-3'
	Antisense	5'-AATTCAAAAAGCCACCAGAACACAGAATGTTCTCGAGAACATTCTGTGTTCTGGTGGCG-3'
sh-TRIM25 #1	Sense	5'-GATCCGAGTGAGATCCAGACCTTGAACTCGAGTTCAAGGTCTGGATCTCACTCTTTTTG-3'
	Antisense	5'-AATTCAAAAAGAGTGAGATCCAGACCTTGAACTCGAGTTCAAGGTCTGGATCTCACTCG-3'
sh-TRIM25 #2	Sense	5'-GATCCCCGGAACAGTTAGTGGATTTACTCGAGTAAATCCACTAACTGTTCCGGTTTTTG-3'
	Antisense	5'-AATTCAAAAACCGGAACAGTTAGTGGATTTACTCGAGTAAATCCACTAACTGTTCCGGG-3'
sh-TRIM25 #3	Sense	5'-GATCCGAACTGAACCACAAGCTGATACTCGAGTATCAGCTTGTGGTTCAGTTCTTTTTG-3'
	Antisense	5'-AATTCAAAAAGAACTGAACCACAAGCTGATACTCGAGTATCAGCTTGTGGTTCAGTTCG-3'
MSP primers
UBE2J1	Methylated Forward Primer	5'-AGGGTCGGGACGAGAGGACGAG-3'
	Methylated Reverse Primer	5'-CCAACCCTACCGCGACCGCCCGACTT-3'
	Unmethylated Forward Primer	5'-AGGGTTGGGATGAGAGGATGAGGATG-3'
	Unmethylated Reverse Primer	5'-ACCCAACCCTACCACAACCACCCAACTTA-3'
BSP primers
UBE2J1	Forward Primer	5'-GTAGTTGGAGTTTGGTGTTTTTTT-3'
	Reverse Primer	5'-TGATGTGGGGGTGGAGGGATTTATGGATTG-3'
